# Supplementary material for: Divergent coevolutionary trajectories in parent–offspring interactions and discrimination against brood parasites revealed by interspecific cross-fostering
Source: R Soc Open Sci. 2018 Jun 20;5(6):180189. doi: 10.1098/rsos.180189 (PMC6030345; doi:10.1098/rsos.180189)
Supplement: Supplementary Material - Dataset [file rsos180189supp1.xlsx]

## Sheet: CrossFosteringN.orbN.pust
Larvae added	Larvae survived	Larvae not survived	Weight (mean) brood at dispersal (mg)	Parents	Offspring
15	15	0	270.6	N. pustulatus	N. pustulatus
15	11	4	301.1	N. pustulatus	N. pustulatus
15	15	0	328.09	N. pustulatus	N. pustulatus
15	10	5	325.9	N. pustulatus	N. pustulatus
15	8	7	236.4	N. pustulatus	N. pustulatus
15	13	2	246	N. pustulatus	N. pustulatus
15	11	4	268.7	N. pustulatus	N. pustulatus
15	15	0	351.1	N. pustulatus	N. pustulatus
15	13	2	271.9	N. pustulatus	N. pustulatus
15	9	6	227.4	N. pustulatus	N. pustulatus
15	13	2	378.6	N. pustulatus	N. pustulatus
15	13	2	299	N. pustulatus	N. pustulatus
15	12	3	231.5	N. pustulatus	N. pustulatus
15	12	3	236.2	N. pustulatus	N. pustulatus
15	13	2	289.2	N. pustulatus	N. pustulatus
15	13	2	297.7	N. orbicollis	N. orbicollis
15	5	10	467.8	N. orbicollis	N. orbicollis
15	12	3	303.5	N. orbicollis	N. orbicollis
15	8	7	439.1	N. orbicollis	N. orbicollis
15	10	5	327.7	N. orbicollis	N. orbicollis
15	4	11	321.8	N. orbicollis	N. orbicollis
15	6	9	433.6	N. orbicollis	N. orbicollis
15	4	11	302.7	N. orbicollis	N. orbicollis
15	9	6	375.8	N. orbicollis	N. orbicollis
15	3	12	381.8	N. orbicollis	N. orbicollis
15	6	9	468.2	N. orbicollis	N. orbicollis
15	12	3	295.5	N. orbicollis	N. orbicollis
15	10	5	321.3	N. orbicollis	N. orbicollis
15	8	7	325.6	N. orbicollis	N. orbicollis
15	6	9	397.4	N. orbicollis	N. orbicollis
15	10	5	326.2	N. orbicollis	N. orbicollis
15	9	6	235.2	N. orbicollis	N. orbicollis
15	2	13	382.8	N. pustulatus	N. orbicollis
15	3	12	497.1	N. pustulatus	N. orbicollis
15	14	1	309	N. pustulatus	N. orbicollis
15	1	14	429	N. pustulatus	N. orbicollis
15	0	15	NA	N. pustulatus	N. orbicollis
15	1	14	403.5	N. pustulatus	N. orbicollis
15	2	13	424.8	N. pustulatus	N. orbicollis
15	2	13	510.6	N. pustulatus	N. orbicollis
15	3	12	497.8	N. pustulatus	N. orbicollis
15	0	15	NA	N. pustulatus	N. orbicollis
15	12	3	292.7	N. pustulatus	N. orbicollis
15	5	10	332.1	N. pustulatus	N. orbicollis
15	7	8	209.7	N. pustulatus	N. orbicollis
15	7	8	181.3	N. pustulatus	N. orbicollis
15	4	11	344.7	N. pustulatus	N. orbicollis
15	0	15	NA	N. orbicollis	N. pustulatus
15	0	15	NA	N. orbicollis	N. pustulatus
15	0	15	NA	N. orbicollis	N. pustulatus
15	0	15	NA	N. orbicollis	N. pustulatus
15	0	15	NA	N. orbicollis	N. pustulatus
15	0	15	NA	N. orbicollis	N. pustulatus
15	0	15	NA	N. orbicollis	N. pustulatus
15	0	15	NA	N. orbicollis	N. pustulatus
15	0	15	NA	N. orbicollis	N. pustulatus
15	0	15	NA	N. orbicollis	N. pustulatus
15	0	15	NA	N. orbicollis	N. pustulatus
15	0	15	NA	N. orbicollis	N. pustulatus
15	0	15	NA	N. orbicollis	N. pustulatus
15	0	15	NA	N. orbicollis	N. pustulatus
15	0	15	NA	N. orbicollis	N. pustulatus

## Sheet: CrossFosteringN.pustN.vesp
Larvae added	Larvae survived	Larvae not survived	Weight (mean) brood at dispersal (mg)	Parents	Offspring
15	12	3	336	N. pustulatus	N. pustulatus
15	13	2	292.3	N. pustulatus	N. pustulatus
15	14	1	259.1	N. pustulatus	N. pustulatus
15	9	6	263.2	N. pustulatus	N. pustulatus
15	10	5	271.2	N. pustulatus	N. pustulatus
15	11	4	281.2	N. pustulatus	N. pustulatus
15	12	3	290.5	N. pustulatus	N. pustulatus
15	9	6	250	N. pustulatus	N. pustulatus
15	12	3	216.1	N. pustulatus	N. pustulatus
15	9	6	234	N. pustulatus	N. pustulatus
15	11	4	325.8	N. pustulatus	N. pustulatus
15	13	2	194.1	N. pustulatus	N. pustulatus
15	14	1	278.1	N. pustulatus	N. pustulatus
15	11	4	207.7	N. pustulatus	N. pustulatus
15	11	4	246.6	N. pustulatus	N. pustulatus
15	11	4	273.7	N. pustulatus	N. pustulatus
15	12	3	203.8	N. vespilloides	N. vespilloides
15	14	1	196.8	N. vespilloides	N. vespilloides
15	13	2	190.5	N. vespilloides	N. vespilloides
15	13	2	182.5	N. vespilloides	N. vespilloides
15	11	4	212.9	N. vespilloides	N. vespilloides
15	13	2	211.9	N. vespilloides	N. vespilloides
15	13	2	197.5	N. vespilloides	N. vespilloides
15	13	2	194.9	N. vespilloides	N. vespilloides
15	14	1	146.3	N. vespilloides	N. vespilloides
15	13	2	199.8	N. vespilloides	N. vespilloides
15	13	2	207.2	N. vespilloides	N. vespilloides
15	13	2	202.9	N. vespilloides	N. vespilloides
15	7	8	200.1	N. vespilloides	N. vespilloides
15	13	2	221.7	N. vespilloides	N. vespilloides
15	13	2	141.8	N. vespilloides	N. vespilloides
15	13	2	219.5	N. vespilloides	N. vespilloides
15	9	6	233.7	N. vespilloides	N. vespilloides
15	13	2	203.2	N. vespilloides	N. vespilloides
15	9	6	226.3	N. vespilloides	N. vespilloides
15	11	4	188.2	N. vespilloides	N. vespilloides
15	10	5	191.7	N. vespilloides	N. vespilloides
15	0	15	NA	N. pustulatus	N. vespilloides
15	8	7	199.8	N. pustulatus	N. vespilloides
15	0	15	NA	N. pustulatus	N. vespilloides
15	0	15	NA	N. pustulatus	N. vespilloides
15	1	14	190.7	N. pustulatus	N. vespilloides
15	7	8	207.5	N. pustulatus	N. vespilloides
15	7	8	204.5	N. pustulatus	N. vespilloides
15	8	7	211.5	N. pustulatus	N. vespilloides
15	3	12	198.7	N. pustulatus	N. vespilloides
15	10	5	185.4	N. pustulatus	N. vespilloides
15	6	9	209.8	N. pustulatus	N. vespilloides
15	7	8	215.4	N. pustulatus	N. vespilloides
15	6	9	170.2	N. pustulatus	N. vespilloides
15	9	6	213.9	N. pustulatus	N. vespilloides
15	4	11	199.5	N. pustulatus	N. vespilloides
15	2	13	180.6	N. pustulatus	N. vespilloides
15	7	8	218	N. pustulatus	N. vespilloides
15	2	13	168.1	N. pustulatus	N. vespilloides
15	0	15	NA	N. vespilloides	N. pustulatus
15	0	15	NA	N. vespilloides	N. pustulatus
15	0	15	NA	N. vespilloides	N. pustulatus
15	15	0	154.8	N. vespilloides	N. pustulatus
15	15	0	208.6	N. vespilloides	N. pustulatus
15	3	12	174.8	N. vespilloides	N. pustulatus
15	0	15	NA	N. vespilloides	N. pustulatus
15	0	15	NA	N. vespilloides	N. pustulatus
15	0	15	NA	N. vespilloides	N. pustulatus
15	15	0	250	N. vespilloides	N. pustulatus
15	0	15	NA	N. vespilloides	N. pustulatus
15	0	15	NA	N. vespilloides	N. pustulatus
15	4	11	249.4	N. vespilloides	N. pustulatus
15	15	0	154.8	N. vespilloides	N. pustulatus
15	14	1	205.3	N. vespilloides	N. pustulatus
15	11	4	200.9	N. vespilloides	N. pustulatus
15	11	4	169.5	N. vespilloides	N. pustulatus
15	12	3	221.6	N. vespilloides	N. pustulatus
15	8	7	280.2	N. vespilloides	N. pustulatus
15	15	0	164.6	N. vespilloides	N. pustulatus
15	5	10	184.5	N. vespilloides	N. pustulatus

## Sheet: BehaviorN.orbTowardN.pustLarvae
Total number of larvae added	Larvae survived	Larvae not survived	Parents	Offspring						(I)
30	0	30	N. orbicollis	N. pustulatus
30	0	30	N. orbicollis	N. pustulatus
30	0	30	N. orbicollis	N. pustulatus
30	0	30	N. orbicollis	N. pustulatus
30	0	30	N. orbicollis	N. pustulatus
30	0	30	N. orbicollis	N. pustulatus
30	0	30	N. orbicollis	N. pustulatus
30	0	30	N. orbicollis	N. pustulatus
30	0	30	N. orbicollis	N. pustulatus
30	0	30	N. orbicollis	N. pustulatus
30	0	30	N. orbicollis	N. pustulatus
Total number of larvae added	N. orbicollis larvae added	N. pustulatus larvae added	N. orbicollis larvae survived	N. orbicollis larvae not survived	N. pustulatus larvae survived	N. pustulatus not larvae survived	Parents			(II)
16	8	8	2	6	3	5	N. orbicollis
16	8	8	7	1	0	8	N. orbicollis
16	8	8	0	8	6	2	N. orbicollis
16	8	8	3	5	0	8	N. orbicollis
16	8	8	1	7	0	8	N. orbicollis
16	8	8	7	1	0	8	N. orbicollis
16	8	8	4	4	3	5	N. orbicollis
16	8	8	1	7	6	2	N. orbicollis
16	8	8	8	0	0	8	N. orbicollis
16	8	8	4	4	2	6	N. orbicollis
16	8	8	7	1	0	8	N. orbicollis
16	8	8	6	2	1	7	N. orbicollis
16	8	8	8	0	5	3	N. orbicollis
16	8	8	4	4	1	7	N. orbicollis
16	8	8	7	1	0	8	N. orbicollis
Total number of larvae added	N. orbicollis larvae added	N. pustulatus larvae added	N. orbicollis larvae survived	N. orbicollis larvae not survived	N. pustulatus larvae survived	N. pustulatus not larvae survived	Parents			(III)
16	3	13	0	3	0	13	N. orbicollis
16	3	13	3	0	1	12	N. orbicollis
16	3	13	0	3	0	13	N. orbicollis
16	3	13	2	1	0	13	N. orbicollis
16	3	13	0	3	0	13	N. orbicollis
16	3	13	0	3	0	13	N. orbicollis
16	3	13	0	3	0	13	N. orbicollis
16	3	13	3	0	0	13	N. orbicollis
16	3	13	0	3	0	13	N. orbicollis
16	3	13	2	1	0	13	N. orbicollis
